# Supplementary material for: A Cavity-Tailored Metal-Organic Tetrahedral Nanocage and Gas Adsorption Property
Source: Nanomaterials (Basel). 2022 Dec 9;12(24):4402. doi: 10.3390/nano12244402 (PMC9783787; doi:10.3390/nano12244402)
Supplement: Supplementary file 1 [file nanomaterials-12-04402-s001.zip]

Archive with 1 entries (1 files):
- nanomaterials-2033777-supplementary.pdf
